# Supplementary material for: A Systematic Review on Comparative Analyses between Ureteroscopic Lithotripsy and Shock-Wave Lithotripsy for Ureter Stone According to Stone Size
Source: Medicina (Kaunas). 2021 Dec 16;57(12):1369. doi: 10.3390/medicina57121369 (PMC8703529; doi:10.3390/medicina57121369)
Supplement: Supplementary file 1 [file medicina-57-01369-s001.zip]

Archive with 1 entries (1 files):
- medicina-1467640-supplementary (1).pdf
